# Supplementary material for: An open-source framework for synthetic post-dive Doppler ultrasound audio generation
Source: PLoS One. 2023 Apr 27;18(4):e0284922. doi: 10.1371/journal.pone.0284922 (PMC10138468; doi:10.1371/journal.pone.0284922)
Supplement: S1 Text — These data cover the six cases described in Table 5, with one recording per VGE grade; following the same directory structure as described in the dataset section. (TXT) [file pone.0284922.s001.txt]

We provide a small subset of the full synthetic dataset as supplemental data at https://doi.org/10.5061/dryad.xgxd254kp. These data cover the six cases described in Table 5, with one recording per VGE grade; following the same directory structure as described in the dataset section.
