# Supplementary material for: An open-source framework for synthetic post-dive Doppler ultrasound audio generation
Source: PLoS One. 2023 Apr 27;18(4):e0284922. doi: 10.1371/journal.pone.0284922 (PMC10138468; doi:10.1371/journal.pone.0284922)
Supplement: S1 File — (ZIP) [file pone.0284922.s002.zip]

Archive with 511 entries (243 files):
- SyntheticDU_1sample/
- SyntheticDU_1sample/KismanMasurel_Precordial_FullCardiacCycle/
- SyntheticDU_1sample/KismanMasurel_Precordial_FullCardiacCycle/DopplerSynthBubbles/
- SyntheticDU_1sample/KismanMasurel_Precordial_FullCardiacCycle/DopplerSynthBubbles/000/
- SyntheticDU_1sample/KismanMasurel_Precordial_FullCardiacCycle/DopplerSynthBubbles/000/KismanMasurel_Precordial_FullCardiacCycle_000_1.wav
- SyntheticDU_1sample/KismanMasurel_Precordial_FullCardiacCycle/DopplerSynthBubbles/111/
- SyntheticDU_1sample/KismanMasurel_Precordial_FullCardiacCycle/DopplerSynthBubbles/111/KismanMasurel_Precordial_FullCardiacCycle_111_1.wav
- SyntheticDU_1sample/KismanMasurel_Precordial_FullCardiacCycle/DopplerSynthBubbles/112/
- SyntheticDU_1sample/KismanMasurel_Precordial_FullCardiacCycle/DopplerSynthBubbles/112/KismanMasurel_Precordial_FullCardiacCycle_112_1.wav
- SyntheticDU_1sample/KismanMasurel_Precordial_FullCardiacCycle/DopplerSynthBubbles/113/
- SyntheticDU_1sample/KismanMasurel_Precordial_FullCardiacCycle/DopplerSynthBubbles/113/KismanMasurel_Precordial_FullCardiacCycle_113_1.wav
- SyntheticDU_1sample/KismanMasurel_Precordial_FullCardiacCycle/DopplerSynthBubbles/121/
- SyntheticDU_1sample/KismanMasurel_Precordial_FullCardiacCycle/DopplerSynthBubbles/121/KismanMasurel_Precordial_FullCardiacCycle_121_1.wav
- SyntheticDU_1sample/KismanMasurel_Precordial_FullCardiacCycle/DopplerSynthBubbles/122/
- SyntheticDU_1sample/KismanMasurel_Precordial_FullCardiacCycle/DopplerSynthBubbles/122/KismanMasurel_Precordial_FullCardiacCycle_122_1.wav
- SyntheticDU_1sample/KismanMasurel_Precordial_FullCardiacCycle/DopplerSynthBubbles/123/
- SyntheticDU_1sample/KismanMasurel_Precordial_FullCardiacCycle/DopplerSynthBubbles/123/KismanMasurel_Precordial_FullCardiacCycle_123_1.wav
- SyntheticDU_1sample/KismanMasurel_Precordial_FullCardiacCycle/DopplerSynthBubbles/211/
- SyntheticDU_1sample/KismanMasurel_Precordial_FullCardiacCycle/DopplerSynthBubbles/211/KismanMasurel_Precordial_FullCardiacCycle_211_1.wav
- SyntheticDU_1sample/KismanMasurel_Precordial_FullCardiacCycle/DopplerSynthBubbles/212/
- SyntheticDU_1sample/KismanMasurel_Precordial_FullCardiacCycle/DopplerSynthBubbles/212/KismanMasurel_Precordial_FullCardiacCycle_212_1.wav
- SyntheticDU_1sample/KismanMasurel_Precordial_FullCardiacCycle/DopplerSynthBubbles/213/
- SyntheticDU_1sample/KismanMasurel_Precordial_FullCardiacCycle/DopplerSynthBubbles/213/KismanMasurel_Precordial_FullCardiacCycle_213_1.wav
- SyntheticDU_1sample/KismanMasurel_Precordial_FullCardiacCycle/DopplerSynthBubbles/221/
- SyntheticDU_1sample/KismanMasurel_Precordial_FullCardiacCycle/DopplerSynthBubbles/221/KismanMasurel_Precordial_FullCardiacCycle_221_1.wav
- SyntheticDU_1sample/KismanMasurel_Precordial_FullCardiacCycle/DopplerSynthBubbles/222/
- SyntheticDU_1sample/KismanMasurel_Precordial_FullCardiacCycle/DopplerSynthBubbles/222/KismanMasurel_Precordial_FullCardiacCycle_222_1.wav
- SyntheticDU_1sample/KismanMasurel_Precordial_FullCardiacCycle/DopplerSynthBubbles/223/
- SyntheticDU_1sample/KismanMasurel_Precordial_FullCardiacCycle/DopplerSynthBubbles/223/KismanMasurel_Precordial_FullCardiacCycle_223_1.wav
- SyntheticDU_1sample/KismanMasurel_Precordial_FullCardiacCycle/DopplerSynthBubbles/232/
- SyntheticDU_1sample/KismanMasurel_Precordial_FullCardiacCycle/DopplerSynthBubbles/232/KismanMasurel_Precordial_FullCardiacCycle_232_1.wav
- SyntheticDU_1sample/KismanMasurel_Precordial_FullCardiacCycle/DopplerSynthBubbles/233/
- SyntheticDU_1sample/KismanMasurel_Precordial_FullCardiacCycle/DopplerSynthBubbles/233/KismanMasurel_Precordial_FullCardiacCycle_233_1.wav
- SyntheticDU_1sample/KismanMasurel_Precordial_FullCardiacCycle/DopplerSynthBubbles/242/
- SyntheticDU_1sample/KismanMasurel_Precordial_FullCardiacCycle/DopplerSynthBubbles/242/KismanMasurel_Precordial_FullCardiacCycle_242_1.wav
- SyntheticDU_1sample/KismanMasurel_Precordial_FullCardiacCycle/DopplerSynthBubbles/243/
- SyntheticDU_1sample/KismanMasurel_Precordial_FullCardiacCycle/DopplerSynthBubbles/243/KismanMasurel_Precordial_FullCardiacCycle_243_1.wav
- SyntheticDU_1sample/KismanMasurel_Precordial_FullCardiacCycle/DopplerSynthBubbles/332/
- SyntheticDU_1sample/KismanMasurel_Precordial_FullCardiacCycle/DopplerSynthBubbles/332/KismanMasurel_Precordial_FullCardiacCycle_332_1.wav
- SyntheticDU_1sample/KismanMasurel_Precordial_FullCardiacCycle/DopplerSynthBubbles/333/
- SyntheticDU_1sample/KismanMasurel_Precordial_FullCardiacCycle/DopplerSynthBubbles/333/KismanMasurel_Precordial_FullCardiacCycle_333_1.wav
- SyntheticDU_1sample/KismanMasurel_Precordial_FullCardiacCycle/DopplerSynthBubbles/342/
- SyntheticDU_1sample/KismanMasurel_Precordial_FullCardiacCycle/DopplerSynthBubbles/342/KismanMasurel_Precordial_FullCardiacCycle_342_1.wav
- SyntheticDU_1sample/KismanMasurel_Precordial_FullCardiacCycle/DopplerSynthBubbles/343/
- SyntheticDU_1sample/KismanMasurel_Precordial_FullCardiacCycle/DopplerSynthBubbles/343/KismanMasurel_Precordial_FullCardiacCycle_343_1.wav
- SyntheticDU_1sample/KismanMasurel_Precordial_FullCardiacCycle/DopplerSynthBubbles/444/
- SyntheticDU_1sample/KismanMasurel_Precordial_FullCardiacCycle/DopplerSynthBubbles/444/KismanMasurel_Precordial_FullCardiacCycle_444_1.wav
- SyntheticDU_1sample/KismanMasurel_Precordial_FullCardiacCycle/DopplerSynthCardiac/
- SyntheticDU_1sample/KismanMasurel_Precordial_FullCardiacCycle/DopplerSynthCardiac/000/
- SyntheticDU_1sample/KismanMasurel_Precordial_FullCardiacCycle/DopplerSynthCardiac/000/KismanMasurel_Precordial_FullCardiacCycle_000_1.wav
- SyntheticDU_1sample/KismanMasurel_Precordial_FullCardiacCycle/DopplerSynthCardiac/111/
- SyntheticDU_1sample/KismanMasurel_Precordial_FullCardiacCycle/DopplerSynthCardiac/111/KismanMasurel_Precordial_FullCardiacCycle_111_1.wav
- SyntheticDU_1sample/KismanMasurel_Precordial_FullCardiacCycle/DopplerSynthCardiac/112/
- SyntheticDU_1sample/KismanMasurel_Precordial_FullCardiacCycle/DopplerSynthCardiac/112/KismanMasurel_Precordial_FullCardiacCycle_112_1.wav
- SyntheticDU_1sample/KismanMasurel_Precordial_FullCardiacCycle/DopplerSynthCardiac/113/
- SyntheticDU_1sample/KismanMasurel_Precordial_FullCardiacCycle/DopplerSynthCardiac/113/KismanMasurel_Precordial_FullCardiacCycle_113_1.wav
- SyntheticDU_1sample/KismanMasurel_Precordial_FullCardiacCycle/DopplerSynthCardiac/121/
- SyntheticDU_1sample/KismanMasurel_Precordial_FullCardiacCycle/DopplerSynthCardiac/121/KismanMasurel_Precordial_FullCardiacCycle_121_1.wav
- SyntheticDU_1sample/KismanMasurel_Precordial_FullCardiacCycle/DopplerSynthCardiac/122/
- SyntheticDU_1sample/KismanMasurel_Precordial_FullCardiacCycle/DopplerSynthCardiac/122/KismanMasurel_Precordial_FullCardiacCycle_122_1.wav
- SyntheticDU_1sample/KismanMasurel_Precordial_FullCardiacCycle/DopplerSynthCardiac/123/
- SyntheticDU_1sample/KismanMasurel_Precordial_FullCardiacCycle/DopplerSynthCardiac/123/KismanMasurel_Precordial_FullCardiacCycle_123_1.wav
- SyntheticDU_1sample/KismanMasurel_Precordial_FullCardiacCycle/DopplerSynthCardiac/211/
- SyntheticDU_1sample/KismanMasurel_Precordial_FullCardiacCycle/DopplerSynthCardiac/211/KismanMasurel_Precordial_FullCardiacCycle_211_1.wav
- SyntheticDU_1sample/KismanMasurel_Precordial_FullCardiacCycle/DopplerSynthCardiac/212/
- SyntheticDU_1sample/KismanMasurel_Precordial_FullCardiacCycle/DopplerSynthCardiac/212/KismanMasurel_Precordial_FullCardiacCycle_212_1.wav
- SyntheticDU_1sample/KismanMasurel_Precordial_FullCardiacCycle/DopplerSynthCardiac/213/
- SyntheticDU_1sample/KismanMasurel_Precordial_FullCardiacCycle/DopplerSynthCardiac/213/KismanMasurel_Precordial_FullCardiacCycle_213_1.wav
- SyntheticDU_1sample/KismanMasurel_Precordial_FullCardiacCycle/DopplerSynthCardiac/221/
- SyntheticDU_1sample/KismanMasurel_Precordial_FullCardiacCycle/DopplerSynthCardiac/221/KismanMasurel_Precordial_FullCardiacCycle_221_1.wav
- SyntheticDU_1sample/KismanMasurel_Precordial_FullCardiacCycle/DopplerSynthCardiac/222/
- SyntheticDU_1sample/KismanMasurel_Precordial_FullCardiacCycle/DopplerSynthCardiac/222/KismanMasurel_Precordial_FullCardiacCycle_222_1.wav
- SyntheticDU_1sample/KismanMasurel_Precordial_FullCardiacCycle/DopplerSynthCardiac/223/
- SyntheticDU_1sample/KismanMasurel_Precordial_FullCardiacCycle/DopplerSynthCardiac/223/KismanMasurel_Precordial_FullCardiacCycle_223_1.wav
- SyntheticDU_1sample/KismanMasurel_Precordial_FullCardiacCycle/DopplerSynthCardiac/232/
- SyntheticDU_1sample/KismanMasurel_Precordial_FullCardiacCycle/DopplerSynthCardiac/232/KismanMasurel_Precordial_FullCardiacCycle_232_1.wav
- SyntheticDU_1sample/KismanMasurel_Precordial_FullCardiacCycle/DopplerSynthCardiac/233/
- SyntheticDU_1sample/KismanMasurel_Precordial_FullCardiacCycle/DopplerSynthCardiac/233/KismanMasurel_Precordial_FullCardiacCycle_233_1.wav
- SyntheticDU_1sample/KismanMasurel_Precordial_FullCardiacCycle/DopplerSynthCardiac/242/
- SyntheticDU_1sample/KismanMasurel_Precordial_FullCardiacCycle/DopplerSynthCardiac/242/KismanMasurel_Precordial_FullCardiacCycle_242_1.wav
- SyntheticDU_1sample/KismanMasurel_Precordial_FullCardiacCycle/DopplerSynthCardiac/243/
- SyntheticDU_1sample/KismanMasurel_Precordial_FullCardiacCycle/DopplerSynthCardiac/243/KismanMasurel_Precordial_FullCardiacCycle_243_1.wav
- SyntheticDU_1sample/KismanMasurel_Precordial_FullCardiacCycle/DopplerSynthCardiac/332/
- SyntheticDU_1sample/KismanMasurel_Precordial_FullCardiacCycle/DopplerSynthCardiac/332/KismanMasurel_Precordial_FullCardiacCycle_332_1.wav
- SyntheticDU_1sample/KismanMasurel_Precordial_FullCardiacCycle/DopplerSynthCardiac/333/
- SyntheticDU_1sample/KismanMasurel_Precordial_FullCardiacCycle/DopplerSynthCardiac/333/KismanMasurel_Precordial_FullCardiacCycle_333_1.wav
- SyntheticDU_1sample/KismanMasurel_Precordial_FullCardiacCycle/DopplerSynthCardiac/342/
- SyntheticDU_1sample/KismanMasurel_Precordial_FullCardiacCycle/DopplerSynthCardiac/342/KismanMasurel_Precordial_FullCardiacCycle_342_1.wav
- SyntheticDU_1sample/KismanMasurel_Precordial_FullCardiacCycle/DopplerSynthCardiac/343/
- SyntheticDU_1sample/KismanMasurel_Precordial_FullCardiacCycle/DopplerSynthCardiac/343/KismanMasurel_Precordial_FullCardiacCycle_343_1.wav
- SyntheticDU_1sample/KismanMasurel_Precordial_FullCardiacCycle/DopplerSynthCardiac/444/
- SyntheticDU_1sample/KismanMasurel_Precordial_FullCardiacCycle/DopplerSynthCardiac/444/KismanMasurel_Precordial_FullCardiacCycle_444_1.wav
- SyntheticDU_1sample/KismanMasurel_Precordial_FullCardiacCycle/DopplerSynthCombined/
- SyntheticDU_1sample/KismanMasurel_Precordial_FullCardiacCycle/DopplerSynthCombined/000/
- SyntheticDU_1sample/KismanMasurel_Precordial_FullCardiacCycle/DopplerSynthCombined/000/KismanMasurel_Precordial_FullCardiacCycle_000_1.wav
- SyntheticDU_1sample/KismanMasurel_Precordial_FullCardiacCycle/DopplerSynthCombined/111/
- SyntheticDU_1sample/KismanMasurel_Precordial_FullCardiacCycle/DopplerSynthCombined/111/KismanMasurel_Precordial_FullCardiacCycle_111_1.wav
- SyntheticDU_1sample/KismanMasurel_Precordial_FullCardiacCycle/DopplerSynthCombined/112/
- SyntheticDU_1sample/KismanMasurel_Precordial_FullCardiacCycle/DopplerSynthCombined/112/KismanMasurel_Precordial_FullCardiacCycle_112_1.wav
- SyntheticDU_1sample/KismanMasurel_Precordial_FullCardiacCycle/DopplerSynthCombined/113/
- SyntheticDU_1sample/KismanMasurel_Precordial_FullCardiacCycle/DopplerSynthCombined/113/KismanMasurel_Precordial_FullCardiacCycle_113_1.wav
- SyntheticDU_1sample/KismanMasurel_Precordial_FullCardiacCycle/DopplerSynthCombined/121/
- SyntheticDU_1sample/KismanMasurel_Precordial_FullCardiacCycle/DopplerSynthCombined/121/KismanMasurel_Precordial_FullCardiacCycle_121_1.wav
- SyntheticDU_1sample/KismanMasurel_Precordial_FullCardiacCycle/DopplerSynthCombined/122/
- SyntheticDU_1sample/KismanMasurel_Precordial_FullCardiacCycle/DopplerSynthCombined/122/KismanMasurel_Precordial_FullCardiacCycle_122_1.wav
- SyntheticDU_1sample/KismanMasurel_Precordial_FullCardiacCycle/DopplerSynthCombined/123/
- SyntheticDU_1sample/KismanMasurel_Precordial_FullCardiacCycle/DopplerSynthCombined/123/KismanMasurel_Precordial_FullCardiacCycle_123_1.wav
- SyntheticDU_1sample/KismanMasurel_Precordial_FullCardiacCycle/DopplerSynthCombined/211/
- SyntheticDU_1sample/KismanMasurel_Precordial_FullCardiacCycle/DopplerSynthCombined/211/KismanMasurel_Precordial_FullCardiacCycle_211_1.wav
- SyntheticDU_1sample/KismanMasurel_Precordial_FullCardiacCycle/DopplerSynthCombined/212/
- SyntheticDU_1sample/KismanMasurel_Precordial_FullCardiacCycle/DopplerSynthCombined/212/KismanMasurel_Precordial_FullCardiacCycle_212_1.wav
- SyntheticDU_1sample/KismanMasurel_Precordial_FullCardiacCycle/DopplerSynthCombined/213/
- SyntheticDU_1sample/KismanMasurel_Precordial_FullCardiacCycle/DopplerSynthCombined/213/KismanMasurel_Precordial_FullCardiacCycle_213_1.wav
- SyntheticDU_1sample/KismanMasurel_Precordial_FullCardiacCycle/DopplerSynthCombined/221/
- SyntheticDU_1sample/KismanMasurel_Precordial_FullCardiacCycle/DopplerSynthCombined/221/KismanMasurel_Precordial_FullCardiacCycle_221_1.wav
- SyntheticDU_1sample/KismanMasurel_Precordial_FullCardiacCycle/DopplerSynthCombined/222/
- SyntheticDU_1sample/KismanMasurel_Precordial_FullCardiacCycle/DopplerSynthCombined/222/KismanMasurel_Precordial_FullCardiacCycle_222_1.wav
- SyntheticDU_1sample/KismanMasurel_Precordial_FullCardiacCycle/DopplerSynthCombined/223/
- SyntheticDU_1sample/KismanMasurel_Precordial_FullCardiacCycle/DopplerSynthCombined/223/KismanMasurel_Precordial_FullCardiacCycle_223_1.wav
- SyntheticDU_1sample/KismanMasurel_Precordial_FullCardiacCycle/DopplerSynthCombined/232/
- SyntheticDU_1sample/KismanMasurel_Precordial_FullCardiacCycle/DopplerSynthCombined/232/KismanMasurel_Precordial_FullCardiacCycle_232_1.wav
- SyntheticDU_1sample/KismanMasurel_Precordial_FullCardiacCycle/DopplerSynthCombined/233/
- SyntheticDU_1sample/KismanMasurel_Precordial_FullCardiacCycle/DopplerSynthCombined/233/KismanMasurel_Precordial_FullCardiacCycle_233_1.wav
- SyntheticDU_1sample/KismanMasurel_Precordial_FullCardiacCycle/DopplerSynthCombined/242/
- SyntheticDU_1sample/KismanMasurel_Precordial_FullCardiacCycle/DopplerSynthCombined/242/KismanMasurel_Precordial_FullCardiacCycle_242_1.wav
- SyntheticDU_1sample/KismanMasurel_Precordial_FullCardiacCycle/DopplerSynthCombined/243/
- SyntheticDU_1sample/KismanMasurel_Precordial_FullCardiacCycle/DopplerSynthCombined/243/KismanMasurel_Precordial_FullCardiacCycle_243_1.wav
- SyntheticDU_1sample/KismanMasurel_Precordial_FullCardiacCycle/DopplerSynthCombined/332/
- SyntheticDU_1sample/KismanMasurel_Precordial_FullCardiacCycle/DopplerSynthCombined/332/KismanMasurel_Precordial_FullCardiacCycle_332_1.wav
- SyntheticDU_1sample/KismanMasurel_Precordial_FullCardiacCycle/DopplerSynthCombined/333/
- SyntheticDU_1sample/KismanMasurel_Precordial_FullCardiacCycle/DopplerSynthCombined/333/KismanMasurel_Precordial_FullCardiacCycle_333_1.wav
- SyntheticDU_1sample/KismanMasurel_Precordial_FullCardiacCycle/DopplerSynthCombined/342/
- SyntheticDU_1sample/KismanMasurel_Precordial_FullCardiacCycle/DopplerSynthCombined/342/KismanMasurel_Precordial_FullCardiacCycle_342_1.wav
- SyntheticDU_1sample/KismanMasurel_Precordial_FullCardiacCycle/DopplerSynthCombined/343/
- SyntheticDU_1sample/KismanMasurel_Precordial_FullCardiacCycle/DopplerSynthCombined/343/KismanMasurel_Precordial_FullCardiacCycle_343_1.wav
- SyntheticDU_1sample/KismanMasurel_Precordial_FullCardiacCycle/DopplerSynthCombined/444/
- SyntheticDU_1sample/KismanMasurel_Precordial_FullCardiacCycle/DopplerSynthCombined/444/KismanMasurel_Precordial_FullCardiacCycle_444_1.wav
- SyntheticDU_1sample/KismanMasurel_Precordial_PartialCardiacCycle/
- SyntheticDU_1sample/KismanMasurel_Precordial_PartialCardiacCycle/DopplerSynthBubbles/
- SyntheticDU_1sample/KismanMasurel_Precordial_PartialCardiacCycle/DopplerSynthBubbles/000/
- SyntheticDU_1sample/KismanMasurel_Precordial_PartialCardiacCycle/DopplerSynthBubbles/000/KismanMasurel_Precordial_PartialCardiacCycle_000_1.wav
- SyntheticDU_1sample/KismanMasurel_Precordial_PartialCardiacCycle/DopplerSynthBubbles/111/
- SyntheticDU_1sample/KismanMasurel_Precordial_PartialCardiacCycle/DopplerSynthBubbles/111/KismanMasurel_Precordial_PartialCardiacCycle_111_1.wav
- SyntheticDU_1sample/KismanMasurel_Precordial_PartialCardiacCycle/DopplerSynthBubbles/112/
- SyntheticDU_1sample/KismanMasurel_Precordial_PartialCardiacCycle/DopplerSynthBubbles/112/KismanMasurel_Precordial_PartialCardiacCycle_112_1.wav
- SyntheticDU_1sample/KismanMasurel_Precordial_PartialCardiacCycle/DopplerSynthBubbles/113/
- SyntheticDU_1sample/KismanMasurel_Precordial_PartialCardiacCycle/DopplerSynthBubbles/113/KismanMasurel_Precordial_PartialCardiacCycle_113_1.wav
- SyntheticDU_1sample/KismanMasurel_Precordial_PartialCardiacCycle/DopplerSynthBubbles/121/
- SyntheticDU_1sample/KismanMasurel_Precordial_PartialCardiacCycle/DopplerSynthBubbles/121/KismanMasurel_Precordial_PartialCardiacCycle_121_1.wav
- SyntheticDU_1sample/KismanMasurel_Precordial_PartialCardiacCycle/DopplerSynthBubbles/122/
- SyntheticDU_1sample/KismanMasurel_Precordial_PartialCardiacCycle/DopplerSynthBubbles/122/KismanMasurel_Precordial_PartialCardiacCycle_122_1.wav
- SyntheticDU_1sample/KismanMasurel_Precordial_PartialCardiacCycle/DopplerSynthBubbles/123/
- SyntheticDU_1sample/KismanMasurel_Precordial_PartialCardiacCycle/DopplerSynthBubbles/123/KismanMasurel_Precordial_PartialCardiacCycle_123_1.wav
- SyntheticDU_1sample/KismanMasurel_Precordial_PartialCardiacCycle/DopplerSynthBubbles/211/
- SyntheticDU_1sample/KismanMasurel_Precordial_PartialCardiacCycle/DopplerSynthBubbles/211/KismanMasurel_Precordial_PartialCardiacCycle_211_1.wav
- SyntheticDU_1sample/KismanMasurel_Precordial_PartialCardiacCycle/DopplerSynthBubbles/212/
- SyntheticDU_1sample/KismanMasurel_Precordial_PartialCardiacCycle/DopplerSynthBubbles/212/KismanMasurel_Precordial_PartialCardiacCycle_212_1.wav
- SyntheticDU_1sample/KismanMasurel_Precordial_PartialCardiacCycle/DopplerSynthBubbles/213/
- SyntheticDU_1sample/KismanMasurel_Precordial_PartialCardiacCycle/DopplerSynthBubbles/213/KismanMasurel_Precordial_PartialCardiacCycle_213_1.wav
- SyntheticDU_1sample/KismanMasurel_Precordial_PartialCardiacCycle/DopplerSynthBubbles/221/
- SyntheticDU_1sample/KismanMasurel_Precordial_PartialCardiacCycle/DopplerSynthBubbles/221/KismanMasurel_Precordial_PartialCardiacCycle_221_1.wav
- SyntheticDU_1sample/KismanMasurel_Precordial_PartialCardiacCycle/DopplerSynthBubbles/222/
- SyntheticDU_1sample/KismanMasurel_Precordial_PartialCardiacCycle/DopplerSynthBubbles/222/KismanMasurel_Precordial_PartialCardiacCycle_222_1.wav
- SyntheticDU_1sample/KismanMasurel_Precordial_PartialCardiacCycle/DopplerSynthBubbles/223/
- SyntheticDU_1sample/KismanMasurel_Precordial_PartialCardiacCycle/DopplerSynthBubbles/223/KismanMasurel_Precordial_PartialCardiacCycle_223_1.wav
- SyntheticDU_1sample/KismanMasurel_Precordial_PartialCardiacCycle/DopplerSynthBubbles/232/
- SyntheticDU_1sample/KismanMasurel_Precordial_PartialCardiacCycle/DopplerSynthBubbles/232/KismanMasurel_Precordial_PartialCardiacCycle_232_1.wav
- SyntheticDU_1sample/KismanMasurel_Precordial_PartialCardiacCycle/DopplerSynthBubbles/233/
- SyntheticDU_1sample/KismanMasurel_Precordial_PartialCardiacCycle/DopplerSynthBubbles/233/KismanMasurel_Precordial_PartialCardiacCycle_233_1.wav
- SyntheticDU_1sample/KismanMasurel_Precordial_PartialCardiacCycle/DopplerSynthBubbles/242/
- SyntheticDU_1sample/KismanMasurel_Precordial_PartialCardiacCycle/DopplerSynthBubbles/242/KismanMasurel_Precordial_PartialCardiacCycle_242_1.wav
- SyntheticDU_1sample/KismanMasurel_Precordial_PartialCardiacCycle/DopplerSynthBubbles/243/
- SyntheticDU_1sample/KismanMasurel_Precordial_PartialCardiacCycle/DopplerSynthBubbles/243/KismanMasurel_Precordial_PartialCardiacCycle_243_1.wav
- SyntheticDU_1sample/KismanMasurel_Precordial_PartialCardiacCycle/DopplerSynthBubbles/332/
- SyntheticDU_1sample/KismanMasurel_Precordial_PartialCardiacCycle/DopplerSynthBubbles/332/KismanMasurel_Precordial_PartialCardiacCycle_332_1.wav
- SyntheticDU_1sample/KismanMasurel_Precordial_PartialCardiacCycle/DopplerSynthBubbles/333/
- SyntheticDU_1sample/KismanMasurel_Precordial_PartialCardiacCycle/DopplerSynthBubbles/333/KismanMasurel_Precordial_PartialCardiacCycle_333_1.wav
- SyntheticDU_1sample/KismanMasurel_Precordial_PartialCardiacCycle/DopplerSynthBubbles/342/
- SyntheticDU_1sample/KismanMasurel_Precordial_PartialCardiacCycle/DopplerSynthBubbles/342/KismanMasurel_Precordial_PartialCardiacCycle_342_1.wav
- SyntheticDU_1sample/KismanMasurel_Precordial_PartialCardiacCycle/DopplerSynthBubbles/343/
- SyntheticDU_1sample/KismanMasurel_Precordial_PartialCardiacCycle/DopplerSynthBubbles/343/KismanMasurel_Precordial_PartialCardiacCycle_343_1.wav
- SyntheticDU_1sample/KismanMasurel_Precordial_PartialCardiacCycle/DopplerSynthBubbles/444/
- SyntheticDU_1sample/KismanMasurel_Precordial_PartialCardiacCycle/DopplerSynthBubbles/444/KismanMasurel_Precordial_PartialCardiacCycle_444_1.wav
- SyntheticDU_1sample/KismanMasurel_Precordial_PartialCardiacCycle/DopplerSynthCardiac/
- SyntheticDU_1sample/KismanMasurel_Precordial_PartialCardiacCycle/DopplerSynthCardiac/000/
- SyntheticDU_1sample/KismanMasurel_Precordial_PartialCardiacCycle/DopplerSynthCardiac/000/KismanMasurel_Precordial_PartialCardiacCycle_000_1.wav
- SyntheticDU_1sample/KismanMasurel_Precordial_PartialCardiacCycle/DopplerSynthCardiac/111/
- SyntheticDU_1sample/KismanMasurel_Precordial_PartialCardiacCycle/DopplerSynthCardiac/111/KismanMasurel_Precordial_PartialCardiacCycle_111_1.wav
- SyntheticDU_1sample/KismanMasurel_Precordial_PartialCardiacCycle/DopplerSynthCardiac/112/
- SyntheticDU_1sample/KismanMasurel_Precordial_PartialCardiacCycle/DopplerSynthCardiac/112/KismanMasurel_Precordial_PartialCardiacCycle_112_1.wav
- SyntheticDU_1sample/KismanMasurel_Precordial_PartialCardiacCycle/DopplerSynthCardiac/113/
- SyntheticDU_1sample/KismanMasurel_Precordial_PartialCardiacCycle/DopplerSynthCardiac/113/KismanMasurel_Precordial_PartialCardiacCycle_113_1.wav
- SyntheticDU_1sample/KismanMasurel_Precordial_PartialCardiacCycle/DopplerSynthCardiac/121/
- SyntheticDU_1sample/KismanMasurel_Precordial_PartialCardiacCycle/DopplerSynthCardiac/121/KismanMasurel_Precordial_PartialCardiacCycle_121_1.wav
- SyntheticDU_1sample/KismanMasurel_Precordial_PartialCardiacCycle/DopplerSynthCardiac/122/
- SyntheticDU_1sample/KismanMasurel_Precordial_PartialCardiacCycle/DopplerSynthCardiac/122/KismanMasurel_Precordial_PartialCardiacCycle_122_1.wav
- SyntheticDU_1sample/KismanMasurel_Precordial_PartialCardiacCycle/DopplerSynthCardiac/123/
- SyntheticDU_1sample/KismanMasurel_Precordial_PartialCardiacCycle/DopplerSynthCardiac/123/KismanMasurel_Precordial_PartialCardiacCycle_123_1.wav
- SyntheticDU_1sample/KismanMasurel_Precordial_PartialCardiacCycle/DopplerSynthCardiac/211/
- SyntheticDU_1sample/KismanMasurel_Precordial_PartialCardiacCycle/DopplerSynthCardiac/211/KismanMasurel_Precordial_PartialCardiacCycle_211_1.wav
- SyntheticDU_1sample/KismanMasurel_Precordial_PartialCardiacCycle/DopplerSynthCardiac/212/
- SyntheticDU_1sample/KismanMasurel_Precordial_PartialCardiacCycle/DopplerSynthCardiac/212/KismanMasurel_Precordial_PartialCardiacCycle_212_1.wav
- SyntheticDU_1sample/KismanMasurel_Precordial_PartialCardiacCycle/DopplerSynthCardiac/213/
- SyntheticDU_1sample/KismanMasurel_Precordial_PartialCardiacCycle/DopplerSynthCardiac/213/KismanMasurel_Precordial_PartialCardiacCycle_213_1.wav
- SyntheticDU_1sample/KismanMasurel_Precordial_PartialCardiacCycle/DopplerSynthCardiac/221/
- SyntheticDU_1sample/KismanMasurel_Precordial_PartialCardiacCycle/DopplerSynthCardiac/221/KismanMasurel_Precordial_PartialCardiacCycle_221_1.wav
- SyntheticDU_1sample/KismanMasurel_Precordial_PartialCardiacCycle/DopplerSynthCardiac/222/
- SyntheticDU_1sample/KismanMasurel_Precordial_PartialCardiacCycle/DopplerSynthCardiac/222/KismanMasurel_Precordial_PartialCardiacCycle_222_1.wav
- SyntheticDU_1sample/KismanMasurel_Precordial_PartialCardiacCycle/DopplerSynthCardiac/223/
- SyntheticDU_1sample/KismanMasurel_Precordial_PartialCardiacCycle/DopplerSynthCardiac/223/KismanMasurel_Precordial_PartialCardiacCycle_223_1.wav
- SyntheticDU_1sample/KismanMasurel_Precordial_PartialCardiacCycle/DopplerSynthCardiac/232/
- SyntheticDU_1sample/KismanMasurel_Precordial_PartialCardiacCycle/DopplerSynthCardiac/232/KismanMasurel_Precordial_PartialCardiacCycle_232_1.wav
- SyntheticDU_1sample/KismanMasurel_Precordial_PartialCardiacCycle/DopplerSynthCardiac/233/
- SyntheticDU_1sample/KismanMasurel_Precordial_PartialCardiacCycle/DopplerSynthCardiac/233/KismanMasurel_Precordial_PartialCardiacCycle_233_1.wav
- SyntheticDU_1sample/KismanMasurel_Precordial_PartialCardiacCycle/DopplerSynthCardiac/242/
- SyntheticDU_1sample/KismanMasurel_Precordial_PartialCardiacCycle/DopplerSynthCardiac/242/KismanMasurel_Precordial_PartialCardiacCycle_242_1.wav
- SyntheticDU_1sample/KismanMasurel_Precordial_PartialCardiacCycle/DopplerSynthCardiac/243/
- SyntheticDU_1sample/KismanMasurel_Precordial_PartialCardiacCycle/DopplerSynthCardiac/243/KismanMasurel_Precordial_PartialCardiacCycle_243_1.wav
- SyntheticDU_1sample/KismanMasurel_Precordial_PartialCardiacCycle/DopplerSynthCardiac/332/
- SyntheticDU_1sample/KismanMasurel_Precordial_PartialCardiacCycle/DopplerSynthCardiac/332/KismanMasurel_Precordial_PartialCardiacCycle_332_1.wav
- SyntheticDU_1sample/KismanMasurel_Precordial_PartialCardiacCycle/DopplerSynthCardiac/333/
- SyntheticDU_1sample/KismanMasurel_Precordial_PartialCardiacCycle/DopplerSynthCardiac/333/KismanMasurel_Precordial_PartialCardiacCycle_333_1.wav
- SyntheticDU_1sample/KismanMasurel_Precordial_PartialCardiacCycle/DopplerSynthCardiac/342/
- SyntheticDU_1sample/KismanMasurel_Precordial_PartialCardiacCycle/DopplerSynthCardiac/342/KismanMasurel_Precordial_PartialCardiacCycle_342_1.wav
- SyntheticDU_1sample/KismanMasurel_Precordial_PartialCardiacCycle/DopplerSynthCardiac/343/
- SyntheticDU_1sample/KismanMasurel_Precordial_PartialCardiacCycle/DopplerSynthCardiac/343/KismanMasurel_Precordial_PartialCardiacCycle_343_1.wav
- SyntheticDU_1sample/KismanMasurel_Precordial_PartialCardiacCycle/DopplerSynthCardiac/444/
- SyntheticDU_1sample/KismanMasurel_Precordial_PartialCardiacCycle/DopplerSynthCardiac/444/KismanMasurel_Precordial_PartialCardiacCycle_444_1.wav
- SyntheticDU_1sample/KismanMasurel_Precordial_PartialCardiacCycle/DopplerSynthCombined/
- SyntheticDU_1sample/KismanMasurel_Precordial_PartialCardiacCycle/DopplerSynthCombined/000/
- SyntheticDU_1sample/KismanMasurel_Precordial_PartialCardiacCycle/DopplerSynthCombined/000/KismanMasurel_Precordial_PartialCardiacCycle_000_1.wav
- SyntheticDU_1sample/KismanMasurel_Precordial_PartialCardiacCycle/DopplerSynthCombined/111/
- SyntheticDU_1sample/KismanMasurel_Precordial_PartialCardiacCycle/DopplerSynthCombined/111/KismanMasurel_Precordial_PartialCardiacCycle_111_1.wav
- SyntheticDU_1sample/KismanMasurel_Precordial_PartialCardiacCycle/DopplerSynthCombined/112/
- SyntheticDU_1sample/KismanMasurel_Precordial_PartialCardiacCycle/DopplerSynthCombined/112/KismanMasurel_Precordial_PartialCardiacCycle_112_1.wav
- SyntheticDU_1sample/KismanMasurel_Precordial_PartialCardiacCycle/DopplerSynthCombined/113/
- SyntheticDU_1sample/KismanMasurel_Precordial_PartialCardiacCycle/DopplerSynthCombined/113/KismanMasurel_Precordial_PartialCardiacCycle_113_1.wav
- SyntheticDU_1sample/KismanMasurel_Precordial_PartialCardiacCycle/DopplerSynthCombined/121/
- SyntheticDU_1sample/KismanMasurel_Precordial_PartialCardiacCycle/DopplerSynthCombined/121/KismanMasurel_Precordial_PartialCardiacCycle_121_1.wav
- SyntheticDU_1sample/KismanMasurel_Precordial_PartialCardiacCycle/DopplerSynthCombined/122/
- SyntheticDU_1sample/KismanMasurel_Precordial_PartialCardiacCycle/DopplerSynthCombined/122/KismanMasurel_Precordial_PartialCardiacCycle_122_1.wav
- SyntheticDU_1sample/KismanMasurel_Precordial_PartialCardiacCycle/DopplerSynthCombined/123/
- SyntheticDU_1sample/KismanMasurel_Precordial_PartialCardiacCycle/DopplerSynthCombined/123/KismanMasurel_Precordial_PartialCardiacCycle_123_1.wav
- SyntheticDU_1sample/KismanMasurel_Precordial_PartialCardiacCycle/DopplerSynthCombined/211/
- SyntheticDU_1sample/KismanMasurel_Precordial_PartialCardiacCycle/DopplerSynthCombined/211/KismanMasurel_Precordial_PartialCardiacCycle_211_1.wav
- SyntheticDU_1sample/KismanMasurel_Precordial_PartialCardiacCycle/DopplerSynthCombined/212/
- SyntheticDU_1sample/KismanMasurel_Precordial_PartialCardiacCycle/DopplerSynthCombined/212/KismanMasurel_Precordial_PartialCardiacCycle_212_1.wav
- SyntheticDU_1sample/KismanMasurel_Precordial_PartialCardiacCycle/DopplerSynthCombined/213/
- SyntheticDU_1sample/KismanMasurel_Precordial_PartialCardiacCycle/DopplerSynthCombined/213/KismanMasurel_Precordial_PartialCardiacCycle_213_1.wav
- SyntheticDU_1sample/KismanMasurel_Precordial_PartialCardiacCycle/DopplerSynthCombined/221/
- SyntheticDU_1sample/KismanMasurel_Precordial_PartialCardiacCycle/DopplerSynthCombined/221/KismanMasurel_Precordial_PartialCardiacCycle_221_1.wav
- SyntheticDU_1sample/KismanMasurel_Precordial_PartialCardiacCycle/DopplerSynthCombined/222/
- SyntheticDU_1sample/KismanMasurel_Precordial_PartialCardiacCycle/DopplerSynthCombined/222/KismanMasurel_Precordial_PartialCardiacCycle_222_1.wav
- SyntheticDU_1sample/KismanMasurel_Precordial_PartialCardiacCycle/DopplerSynthCombined/223/
- SyntheticDU_1sample/KismanMasurel_Precordial_PartialCardiacCycle/DopplerSynthCombined/223/KismanMasurel_Precordial_PartialCardiacCycle_223_1.wav
- SyntheticDU_1sample/KismanMasurel_Precordial_PartialCardiacCycle/DopplerSynthCombined/232/
- SyntheticDU_1sample/KismanMasurel_Precordial_PartialCardiacCycle/DopplerSynthCombined/232/KismanMasurel_Precordial_PartialCardiacCycle_232_1.wav
- SyntheticDU_1sample/KismanMasurel_Precordial_PartialCardiacCycle/DopplerSynthCombined/233/
- SyntheticDU_1sample/KismanMasurel_Precordial_PartialCardiacCycle/DopplerSynthCombined/233/KismanMasurel_Precordial_PartialCardiacCycle_233_1.wav
- SyntheticDU_1sample/KismanMasurel_Precordial_PartialCardiacCycle/DopplerSynthCombined/242/
- SyntheticDU_1sample/KismanMasurel_Precordial_PartialCardiacCycle/DopplerSynthCombined/242/KismanMasurel_Precordial_PartialCardiacCycle_242_1.wav
- SyntheticDU_1sample/KismanMasurel_Precordial_PartialCardiacCycle/DopplerSynthCombined/243/
- SyntheticDU_1sample/KismanMasurel_Precordial_PartialCardiacCycle/DopplerSynthCombined/243/KismanMasurel_Precordial_PartialCardiacCycle_243_1.wav
- SyntheticDU_1sample/KismanMasurel_Precordial_PartialCardiacCycle/DopplerSynthCombined/332/
- SyntheticDU_1sample/KismanMasurel_Precordial_PartialCardiacCycle/DopplerSynthCombined/332/KismanMasurel_Precordial_PartialCardiacCycle_332_1.wav
- SyntheticDU_1sample/KismanMasurel_Precordial_PartialCardiacCycle/DopplerSynthCombined/333/
- SyntheticDU_1sample/KismanMasurel_Precordial_PartialCardiacCycle/DopplerSynthCombined/333/KismanMasurel_Precordial_PartialCardiacCycle_333_1.wav
- SyntheticDU_1sample/KismanMasurel_Precordial_PartialCardiacCycle/DopplerSynthCombined/342/
- SyntheticDU_1sample/KismanMasurel_Precordial_PartialCardiacCycle/DopplerSynthCombined/342/KismanMasurel_Precordial_PartialCardiacCycle_342_1.wav
- SyntheticDU_1sample/KismanMasurel_Precordial_PartialCardiacCycle/DopplerSynthCombined/343/
- SyntheticDU_1sample/KismanMasurel_Precordial_PartialCardiacCycle/DopplerSynthCombined/343/KismanMasurel_Precordial_PartialCardiacCycle_343_1.wav
- SyntheticDU_1sample/KismanMasurel_Precordial_PartialCardiacCycle/DopplerSynthCombined/444/
- SyntheticDU_1sample/KismanMasurel_Precordial_PartialCardiacCycle/DopplerSynthCombined/444/KismanMasurel_Precordial_PartialCardiacCycle_444_1.wav
- SyntheticDU_1sample/KismanMasurel_Subclavian_FullCardiacCycle/
- SyntheticDU_1sample/KismanMasurel_Subclavian_FullCardiacCycle/DopplerSynthBubbles/
- SyntheticDU_1sample/KismanMasurel_Subclavian_FullCardiacCycle/DopplerSynthBubbles/000/
- SyntheticDU_1sample/KismanMasurel_Subclavian_FullCardiacCycle/DopplerSynthBubbles/000/KismanMasurel_Subclavian_FullCardiacCycle_000_1.wav
- SyntheticDU_1sample/KismanMasurel_Subclavian_FullCardiacCycle/DopplerSynthBubbles/111/
- SyntheticDU_1sample/KismanMasurel_Subclavian_FullCardiacCycle/DopplerSynthBubbles/111/KismanMasurel_Subclavian_FullCardiacCycle_111_1.wav
- SyntheticDU_1sample/KismanMasurel_Subclavian_FullCardiacCycle/DopplerSynthBubbles/112/
- SyntheticDU_1sample/KismanMasurel_Subclavian_FullCardiacCycle/DopplerSynthBubbles/112/KismanMasurel_Subclavian_FullCardiacCycle_112_1.wav
- SyntheticDU_1sample/KismanMasurel_Subclavian_FullCardiacCycle/DopplerSynthBubbles/113/
- SyntheticDU_1sample/KismanMasurel_Subclavian_FullCardiacCycle/DopplerSynthBubbles/113/KismanMasurel_Subclavian_FullCardiacCycle_113_1.wav
- SyntheticDU_1sample/KismanMasurel_Subclavian_FullCardiacCycle/DopplerSynthBubbles/121/
- SyntheticDU_1sample/KismanMasurel_Subclavian_FullCardiacCycle/DopplerSynthBubbles/121/KismanMasurel_Subclavian_FullCardiacCycle_121_1.wav
- SyntheticDU_1sample/KismanMasurel_Subclavian_FullCardiacCycle/DopplerSynthBubbles/122/
- SyntheticDU_1sample/KismanMasurel_Subclavian_FullCardiacCycle/DopplerSynthBubbles/122/KismanMasurel_Subclavian_FullCardiacCycle_122_1.wav
- SyntheticDU_1sample/KismanMasurel_Subclavian_FullCardiacCycle/DopplerSynthBubbles/123/
- SyntheticDU_1sample/KismanMasurel_Subclavian_FullCardiacCycle/DopplerSynthBubbles/123/KismanMasurel_Subclavian_FullCardiacCycle_123_1.wav
- SyntheticDU_1sample/KismanMasurel_Subclavian_FullCardiacCycle/DopplerSynthBubbles/211/
- SyntheticDU_1sample/KismanMasurel_Subclavian_FullCardiacCycle/DopplerSynthBubbles/211/KismanMasurel_Subclavian_FullCardiacCycle_211_1.wav
- SyntheticDU_1sample/KismanMasurel_Subclavian_FullCardiacCycle/DopplerSynthBubbles/212/
- SyntheticDU_1sample/KismanMasurel_Subclavian_FullCardiacCycle/DopplerSynthBubbles/212/KismanMasurel_Subclavian_FullCardiacCycle_212_1.wav
- SyntheticDU_1sample/KismanMasurel_Subclavian_FullCardiacCycle/DopplerSynthBubbles/213/
- SyntheticDU_1sample/KismanMasurel_Subclavian_FullCardiacCycle/DopplerSynthBubbles/213/KismanMasurel_Subclavian_FullCardiacCycle_213_1.wav
- SyntheticDU_1sample/KismanMasurel_Subclavian_FullCardiacCycle/DopplerSynthBubbles/221/
- SyntheticDU_1sample/KismanMasurel_Subclavian_FullCardiacCycle/DopplerSynthBubbles/221/KismanMasurel_Subclavian_FullCardiacCycle_221_1.wav
- SyntheticDU_1sample/KismanMasurel_Subclavian_FullCardiacCycle/DopplerSynthBubbles/222/
- SyntheticDU_1sample/KismanMasurel_Subclavian_FullCardiacCycle/DopplerSynthBubbles/222/KismanMasurel_Subclavian_FullCardiacCycle_222_1.wav
- SyntheticDU_1sample/KismanMasurel_Subclavian_FullCardiacCycle/DopplerSynthBubbles/223/
[truncated: 211 more entries]
